# Supplementary material for: Validation and Application of an Online Self-Assessment Questionnaire for the Assessment of Perception of Functional Foods: A Cross-Sectional Psychometric Study in Adults
Source: Nutrients. 2025 Sep 12;17(18):2938. doi: 10.3390/nu17182938 (PMC12472828; doi:10.3390/nu17182938)
Supplement: Supplementary file 1 [file nutrients-17-02938-s001.zip]

Archive with 1 entries (1 files):
- nutrients-3849743-supplementary.pdf
